# Supplementary material for: Plasma Level of Pyrophosphate Is Low in Pseudoxanthoma Elasticum Owing to Mutations in the ABCC6 Gene, but It Does Not Correlate with ABCC6 Genotype
Source: J Clin Med. 2023 Jan 29;12(3):1047. doi: 10.3390/jcm12031047 (PMC9917606; doi:10.3390/jcm12031047)
Supplement: Supplementary file 1 [file jcm-12-01047-s001.zip]

Archive with 1 entries (1 files):
- jcm-2044709-supplementary.xlsx
