# Supplementary material for: Plasma Level of Pyrophosphate Is Low in Pseudoxanthoma Elasticum Owing to Mutations in the ABCC6 Gene, but It Does Not Correlate with ABCC6 Genotype
Source: J Clin Med. 2023 Jan 29;12(3):1047. doi: 10.3390/jcm12031047 (PMC9917606; doi:10.3390/jcm12031047)
Supplement: Supplementary file 1 [file jcm-12-01047-s001.zip › jcm-2044709-supplementary.xlsx]

## Sheet: PXE
ID	PPi	Age (y)	Sex	ABCC6_mutation_1	Consequence_1	Sherlock_pathogenicity_1	ABCC6_mutation_2	Consequence_2	Sherlock_pathogenicity_2	ABCC6_mutation_3	Consequence_3	Sherlock_pathogenicity_3	ABCC6_mutation_4	Consequence_4	Sherlock_pathogenicity_4
PR001	0.39	58	female	c.2787+1G>T	splice donor	pathogenic	c.3421C>T	nonsense	pathogenic
PR002	0.33	58	male	c.3941G>A	missense	pathogenic	c.4182del	frameshift	pathogenic
PR003	0.35	64	female	c.1108A>G	missense	benign	c.3421C>T	nonsense	pathogenic
PR004	0.73	70	male	c.(2995+1_2996-1)_(4208+1_4209-1)del	deletion e23-29	pathogenic	c.3661C>T	missense	pathogenic
PR005	0.34	50	female	c.2787+1G>T	splice donor	pathogenic	c.2787+1G>T	splice donor	pathogenic
PR007	0.46	67	female	c.3421C>T	nonsense	pathogenic	c.3421C>T	nonsense	pathogenic
PR008	0.19	58	male	c.3421C>T	nonsense	pathogenic	c.3883-6G>A	frameshift	probably pathogenic
PR009	0.51	46	female	c.4198G>A	missense	pathogenic	c.4198G>A	missense	pathogenic
PR010	0.30	53	female	c.3421C>T	nonsense	pathogenic	c.4182del	frameshift	pathogenic
PR011	0.34	51	female	c.3421C>T	nonsense	pathogenic	c.3736-1G>A	splice acceptor	pathogenic
PR012	0.20	48	male	c.2787+1G>T	splice donor	pathogenic	c.3904G>A	missense	pathogenic
PR013	0.56	58	female	c.3364delT	frameshift	pathogenic	c.3364delT	frameshift	pathogenic
PR018	0.65	63	female	c.1132C>T	nonsense	pathogenic	c.1552C>T	nonsense	pathogenic	c.1944_1965del	splice acceptor	pathogenic
PR019	0.34	58	male	c.3421C>T	nonsense	pathogenic	c.3421C>T	nonsense	pathogenic
PR020	0.46	54	male	c.1-?_4512+?del	large deletion	pathogenic	c.3421C>T	nonsense	pathogenic
PR021	0.46	63	male	c.3421C>T	nonsense	pathogenic	c.(2995+1_2996-1)_(4208+1_4209-1)del	deletion e23-29	pathogenic
PR022	0.67	55	male	c.3421C>T	nonsense	pathogenic	c.4182del	frameshift	pathogenic
PR023	0.67	59	female	c.3421C>T	nonsense	pathogenic	c.3074T>C	missense	probably pathogenic
PR024	0.79	65	female	c.3341G>A	missense	pathogenic	c.2787+1G>T	splice donor	pathogenic
PR025	0.57	61	female	c.2018T>C	missense	pathogenic	c.3883-6G>A	frameshift	probably pathogenic
PR026	0.47	55	male	c.1892_1943+26del	splice donor	pathogenic	c.3883-6G>A	frameshift	probably pathogenic
PR027	0.68	64	female	c.1944_1965del	splice acceptor	pathogenic	c.3421C>T	nonsense	pathogenic
PR028	0.41	78	male	c.2248-2_2248-1del	inframe deletion	probably pathogenic	c.3421C>T	nonsense	pathogenic
PR029	0.45	49	male	c.3421C>T	nonsense	pathogenic	c.3421C>T	nonsense	pathogenic
PR030	0.35	58	female	c.3775del	frameshift	pathogenic	c.3775del	frameshift	pathogenic
PR031	0.54	68	female	c.3421C>T	nonsense	pathogenic	c.4182del	frameshift	pathogenic
PR032	0.39	56	male	c.3421C>T	nonsense	pathogenic	c.1944_1965del	splice acceptor	pathogenic
PR033	0.67	66	female	c.3421C>T	nonsense	pathogenic	c.2294G>A	missense	pathogenic
PR034	0.32	40	female	c.(?_-1)_(*1_?)del	deletion whole coding region	pathogenic	c.3421C>T	nonsense	pathogenic
PR035	0.50	68	female	c.3989T>C	missense	VUS	c.4375C>T	missense	pathogenic
PR036	0.64	65	female	c.(2995+1_2996-1)_(4208+1_4209-1)del	deletion e23-29	pathogenic	c.3421C>T	nonsense	pathogenic
PR037	0.51	60	female	c.3421C>T	nonsense	pathogenic	c.3341G>A	missense	pathogenic
PR038	0.56	65	male	c.3421C>T	nonsense	pathogenic	c.3421C>T	nonsense	pathogenic
PR039	0.54	55	male	c.2294G>A	missense	pathogenic	c.3421C>T	nonsense	pathogenic
PR040	0.62	55	male	c.3421C>T	nonsense	pathogenic	c.3883-6G>A	frameshift	probably pathogenic
PR041	0.38	70	male	c.3421C>T	nonsense	pathogenic	c.3421C>T	nonsense	pathogenic
PR042	0.57	64	male	c.2432C>T	missense	pathogenic	c.4182del	frameshift	pathogenic
PR043	0.67	60	female	c.(2995+1_2996-1)_(4208+1_4209-1)del	deletion e23-29	probably pathogenic	c.3421C>T	nonsense	pathogenic
PR044	0.30	51	male	c.1944_1965del	splice acceptor	pathogenic	c.3421C>T	nonsense	pathogenic
PR045	0.65	60	female	c.1338+1G>T	splice donor variant	probably pathogenic	c.3775del	frameshift	pathogenic
PR046	0.46	58	female	c.(2995+1_2996-1)_(4208+1_4209-1)del	deletion e23-29	probably pathogenic	c.3661C>T	missense	pathogenic
PR047	0.56	64	male	c.1338+1G>T	splice donor variant	probably pathogenic	c.2294G>A	missense	pathogenic
PR048	0.33	33	female	c.1944_1965del	splice acceptor	pathogenic	c.3421C>T	nonsense	pathogenic
PR049	0.45	59	male	c.2848G>A	missense	benign	c.3661C>T	missense	pathogenic
PR050	0.62	71	female	c.(2995+1_2996-1)_(4208+1_4209-1)del	deletion e23-29	probably pathogenic	c.3421C>T	nonsense	pathogenic
PR051	0.34	20	female	c.3421C>T	nonsense	pathogenic	c.4182del	frameshift	pathogenic
PR052	0.57	61	male	c.(2995+1_2996-1)_(4208+1_4209-1)del	deletion e23-29	probably pathogenic	c.3661C>T	missense	pathogenic
PR053	0.41	53	female	c.3421C>T	nonsense	pathogenic	c.3775del	frameshift	pathogenic
PR055	0.55	54	female	c.3421C>T	nonsense	pathogenic	c.1892_1943+26del	splice donor	pathogenic
PR056	0.37	58	male	c.1132C>T	nonsense	pathogenic	c.1552C>T	nonsense	pathogenic	c.1944_1965del	splice acceptor	pathogenic
PR057	0.60	56	male	c.3421C>T	nonsense	pathogenic	c.3775del	frameshift	pathogenic
PR058	0.50	34	male	c.3421C>T	nonsense	pathogenic	c.3421C>T	nonsense	pathogenic
PR059	0.51	29	male	c.3421C>T	nonsense	pathogenic	c.3421C>T	nonsense	pathogenic
PR060	0.80	56	female	c.4375C>T	missense	pathogenic	c.4375C>T	missense	pathogenic
PR061	0.65	60	male	c.4182del	frameshift	pathogenic	c.4182del	frameshift	pathogenic
PR062	0.93	68	female	c.1338+1G>T	splice donor variant	probably pathogenic	c.3421C>T	nonsense	pathogenic
PR063	0.83	52	female	c.3421C>T	nonsense	pathogenic	c.3775del	frameshift	pathogenic
PR064	0.49	53	female	c.3421C>T	nonsense	pathogenic	c.3941G>T	missense	probably pathogenic
PR065	0.62	56	male	c.(2995+1_2996-1)_(4208+1_4209-1)del	deletion e23-29	probably pathogenic	c.3074T>C	missense	probably pathogenic
PR066	0.66	68	female	c.3421C>T	nonsense	pathogenic	c.3421C>T	nonsense	pathogenic
PR067	0.72	69	female	c.3775del	frameshift	pathogenic	c.3775del	frameshift	pathogenic
PR068	0.74	59	female	c.1944_1965del	splice acceptor	pathogenic	c.1944_1965del	splice acceptor	pathogenic
PR069	0.66	31	female	c.1944_1965del	splice acceptor	pathogenic	c.1944_1965del	splice acceptor	pathogenic
PR070	0.57	62	male	c.3364delT	frameshift	pathogenic	c.3723G>C	missense	VUS
PR071	0.42	48	female	c.3775del	frameshift	pathogenic	c.3775del	frameshift	pathogenic
PR072	0.46	39	male	c.3412C>T	missense	pathogenic	c.3412C>T	missense	pathogenic
PR073	0.47	60	male	c.346-6G>A	-	benign	c.3421C>T	nonsense	pathogenic
PR074	0.73	64	female	c.2787+1G>T	splice donor	pathogenic	c.4015C>T	missense	pathogenic
PR075	0.62	65	female	c.2787+1G>T	splice donor	pathogenic	c.3421C>T	nonsense	pathogenic
PR076	0.53	55	male	c.4182del	frameshift	pathogenic	c.4182del	frameshift	pathogenic
PR077	0.49	57	male	c.2437_2440del	frameshift	pathogenic	c.2787+1G>T	frameshift	pathogenic
PR078	0.57	49	male	c.3506+1G>A	splice donor	probably pathogenic	c.3902C>T	missense	probably pathogenic
PR079	0.52	62	male	c.4182del	frameshift	pathogenic	c.4182del	frameshift	pathogenic
PR080	0.37	77	male	c.3421C>T	nonsense	pathogenic	c.3421C>T	nonsense	pathogenic
PR081	0.50	25	female	c.3421C>T	nonsense	pathogenic	c.3421C>T	nonsense	pathogenic
PR082	0.50	59	female	c.1944_1965del	splice acceptor	pathogenic	c.3421C>T	nonsense	pathogenic
PR084	0.74	65	female	c.1338+1G>T	splice donor variant	probably pathogenic	c.4182del	frameshift	pathogenic
PR085	0.44	51	male	c.474+1G>C	splice	probably pathogenic	c.3775del	frameshift	pathogenic
PR086	0.72	61	male	c.1751T>C	missense	VUS	c.2787+1G>T	splice donor	pathogenic
PR087	0.40	61	male	c.3775del	frameshift	pathogenic	c.4182del	frameshift	pathogenic
PR088	0.46	49	female	c.1944_1965del	splice acceptor	pathogenic	c.4182del	frameshift	pathogenic
PR089	0.96	74	male	c.1132C>T	nonsense	pathogenic	c.3413G>A	missense	pathogenic
PR090	0.59	69	female	c.2248-2_2248-1del	inframe deletion	probably pathogenic	c.3421C>T	nonsense	pathogenic
PR091	0.40	23	female	c.1944-1G>C	splice acceptor	probably pathogenic	c.3907G>C	missense	pathogenic
PR093	0.53	78	male	c.3413G>A	missense	pathogenic	c.4182del	frameshift	pathogenic
PR094	0.85	72	female	c.3421C>T	nonsense	pathogenic	c.3421C>T	nonsense	pathogenic
PR095	0.63	64	female	c.1999del	frameshift	pathogenic	c.4182del	frameshift	pathogenic
PR096	0.95	68	female	c.1256G>A	missense	probably pathogenic
PR097	0.53	51	female	c.(?_-1)_(*1_?)del	deletion whole coding region	pathogenic	c.(2995+1_2996-1)_(4208+1_4209-1)del	deletion e23-29	pathogenic
PR098	0.56	58	male	c.1944_1965del	splice acceptor	pathogenic	c.1944_1965del	splice acceptor	pathogenic
PR099	0.76	48	female	c.1944_1965del	splice acceptor	pathogenic	c.1944_1965del	splice acceptor	pathogenic
PR100	0.77	54	female	c.3421C>T	nonsense	pathogenic	c.3775del	frameshift	pathogenic
PR101	0.70	64	female	c.1944_1965del	splice acceptor	pathogenic	c.3941G>A	missense	pathogenic
PR102	0.66	65	male	c.1171A>G	missense	VUS	c.3421C>T	nonsense	pathogenic
PR104	0.63	64	female	c.3421C>T	nonsense	pathogenic	c.3907G>C	missense	pathogenic
PR105	0.47	53	male	c.1132C>T	nonsense	pathogenic	c.3421C>T	nonsense	pathogenic
PR106	0.54	66	female	c.4182del	frameshift	pathogenic	c.4182del	frameshift	pathogenic
PR107	0.48	43	female	c.1484T>A	missense	probably pathogenic	c.3421C>T	nonsense	pathogenic
PR108	0.34	42	female	c.3775del	frameshift	pathogenic	c.3775del	frameshift	pathogenic
PR109	0.51	64	female	c.3421C>T	nonsense	pathogenic	c.3421C>T	nonsense	pathogenic
PR110	0.56	54	male	c.2294G>A	missense	pathogenic	c.3421C>T	nonsense	pathogenic
PR111	0.43	58	male	c.1108A>G	missense	benign	c.3421C>T	nonsense	pathogenic
PR112	0.62	61	female	c.1108A>G	missense	benign	c.3421C>T	nonsense	pathogenic
PR113	0.60	41	female	c.1944_1965del	splice acceptor	pathogenic	c.3421C>T	nonsense	pathogenic
PR114	0.43	40	female	c.(2995+1_2996-1)_(4208+1_4209-1)del	deletion e23-29	probably pathogenic	c.4182del	frameshift	pathogenic
PR115	0.93	67	female	c.2787+1G>T	splice donor	pathogenic	c.2787+1G>T	splice donor	pathogenic
PR116	0.36	43	female	c.1132C>T	nonsense	pathogenic	c.3413G>A	missense	pathogenic	c.1338+1G>T	splice donor variant	probably pathogenic
PR117	0.57	74	female	c.2787+1G>T	splice donor	pathogenic	c.4182del	frameshift	pathogenic
PR118	1.02	64	female	c.2432C>T	missense	pathogenic	c.3421C>T	nonsense	pathogenic
PR119	0.90	61	female	c.1944_1965del	splice acceptor	pathogenic	c.3506+1G>A	splice donor	probably pathogenic
PR120	0.76	66	female	c.(2995+1_2996-1)_(4208+1_4209-1)del	deletion e23-29	probably pathogenic	c.4182del	frameshift	pathogenic
PR121	0.68	66	female	c.373G>A	missense	benign	c.1174A>G	missense	VUS	c.1175A>G	missense	VUS	c.3421C>T	nonsense	pathogenic
PR122	0.52	56	female	c.3421C>T	nonsense	pathogenic	c.3723G>C	missense	VUS
PR123	0.53	73	male	c.3421C>T	nonsense	pathogenic	c.3775del	frameshift	pathogenic
PR124	0.63	52	male	c.3421C>T	nonsense	pathogenic	c.3421C>T	nonsense	pathogenic
PR125	0.63	49	male	c.1484T>A	missense	probably pathogenic	c.3421C>T	nonsense	pathogenic
PR126	0.60	58	female	c.3421C>T	nonsense	pathogenic	c.3421C>T	nonsense	pathogenic
PR127	0.47	59	male	c.3661C>T	missense	pathogenic	c.3775del	frameshift	pathogenic
PR128	0.54	32	female	c.3421C>T	nonsense	pathogenic	c.4182del	frameshift	pathogenic
PR129	0.79	58	female	c.3421C>T	nonsense	pathogenic	c.3421C>T	nonsense	pathogenic
PR130	0.38	60	male	c.3421C>T	nonsense	pathogenic	c.3904G>A	missense	pathogenic
PR131	0.53	46	female	c.3902C>T	missense	probably pathogenic	c.4375C>T	missense	pathogenic
PR132	0.38	19	female	c.(1943+1_1944-1)_2247+1_2248-1)del	large deletion	probably pathogenic	c.(2995+1_2996-1)_(4208+1_4209-1)del	deletion e23-29	pathogenic
PR133	0.55	68	female	c.1484T>A	missense	probably pathogenic	c.1484T>A	missense	probably pathogenic
PR134	0.70	68	female	c.1171A>G Ê	missense	VUS	c.3421C>T	nonsense	pathogenic
PR135	0.43	57	female	c.2787+1G>T	splice donor	pathogenic	c.3421C>T	nonsense	pathogenic
PR136	0.37	19	female	c.3421C>T	nonsense	pathogenic	c.3883-6G>A	frameshift	probably pathogenic
PR137	0.48	34	female	c.(2995+1_2996-1)_(4208+1_4209-1)del	deletion e23-29	pathogenic	c.4375C>T	missense	pathogenic
PR138	0.33	55	female	c.(998+1_999-1)_(1176+1_1177-1)del	deletion e9, frameshift	pathogenic	c.4182del	frameshift	pathogenic
PR139	0.61	56	male	c.3421C>T	nonsense	pathogenic	c.3421C>T	nonsense	pathogenic
PR140	0.35	71	male	c.913C>T	nonsense	pathogenic	c.2278C>T	missense	pathogenic
PR141	0.61	53	female	c.113G>C	missense	VUS	c.1892_1943+26del	splice donor	pathogenic
PR142	0.57	72	male	c.(2995+1_2996-1)_(4208+1_4209-1)del	deletion e23-29	probably pathogenic	c.3421C>T	nonsense	pathogenic
PR143	0.53	64	female	c.4182del	frameshift	pathogenic	c.4182del	frameshift	pathogenic
PR144	0.40	60	female	c.2294G>A	missense	pathogenic	c.2787+1G>T	splice donor	pathogenic
PR145	0.38	52	male	c.3421C>T	nonsense	pathogenic	c.3775del	frameshift	pathogenic
PR146	0.56	43	male	c.2304C>A	nonsense	pathogenic	c.4015C>T	missense	pathogenic
PR147	0.62	48	male	c.3421C>T	nonsense	pathogenic	c.3775del	frameshift	pathogenic
PR148	0.50	21	male	c.(?_-1)_(*1_?)del	deletion whole coding region	pathogenic	c.3421C>T	nonsense	pathogenic
PR149	0.39	24	female	c.(?_-1)_(*1_?)del	deletion whole coding region	pathogenic	c.3421C>T	nonsense	pathogenic
PR150	0.55	37	female	c.1091C>T	missense	VUS	c.2685_2700del	frameshift	pathogenic
PR151	0.47	54	female	c.2294G>A	missense	pathogenic	c.2420G>A	missense	pathogenic
PR152	0.71	58	male	no genetics
PR153	0.28	28	male	c.(2995+1_2996-1)_(4208+1_4209-1)del	deletion e23-29	pathogenic	c.3775del	frameshift	pathogenic
PR154	0.58	75	male	c.2787+1G>T	splice donor	pathogenic
PR155	0.40	53	female	c.3661C>T	missense	pathogenic	c.3775del	frameshift	pathogenic
PR156	0.50	42	male	c.1484T>A	missense	probably pathogenic	c.3421C>T	nonsense	pathogenic
PR157	0.31	35	female	c.3717T>G	nonsense	pathogenic	c.3717T>G	nonsense	pathogenic
PR158	0.65	71	female	c.1338+1G>T	splice donor variant	probably pathogenic	c.3775del	frameshift	pathogenic
PR159	0.67	72	female	c.3389C>T	missense	pathogenic	c.3389C>T	missense	pathogenic
PR160	0.42	31	female	c.3421C>T	nonsense	pathogenic	c.4182del	frameshift	pathogenic
PR161	0.85	67	female	c.3413G>A	missense	pathogenic	c.3421C>T	nonsense	pathogenic
PR162	0.47	37	female	c.3421C>T	nonsense	pathogenic	c.4182del	frameshift	pathogenic
PR163	0.71	52	male	c.3421C>T	nonsense	pathogenic	c.3506+1G>A	splice donor	probably pathogenic
PR164	0.46	57	female	c.2018T>C	missense	pathogenic	c.3421C>T	nonsense	pathogenic
PR165	0.41	47	female	c.3421C>T	nonsense	pathogenic	c.3421C>T	nonsense	pathogenic
PR166	0.66	64	female	c.3421C>T	nonsense	pathogenic	c.3421C>T	nonsense	pathogenic
PR167	0.38	60	male	c.3775del	frameshift	pathogenic	c.3775del	frameshift	pathogenic
PR168	0.47	68	female	c.3421C>T	nonsense	pathogenic	c.3478A>G	unclear	VUS
PR169	0.63	50	female	c.3421C>T	nonsense	pathogenic	c.4114T>G	missense	VUS
PR170	0.39	64	male	c.(2995+1_2996-1)_(4208+1_4209-1)del	deletion e23-29	probably pathogenic	c.4182del	frameshift	pathogenic
PR171	0.38	48	male	c.2098del	frameshift	pathogenic
PR172	0.47	58	male	c.(345+1_346-1)_(474+1_475-1)dup	duplication (I3-I4)	VUS	c.1553G>A	missense	pathogenic	c.3421C>T	nonsense	pathogenic
PR173	0.48	25	female	c.742C>T	missense	VUS	c.2097G>T	missense	probably pathogenic	c.2278C>T	missense	pathogenic
PR175	0.50	55	female	c.3364delT	frameshift	pathogenic	c.3723G>C	missense	VUS
PR176	0.64	59	female	c.1171A>G	missense	VUS	c.3775del	frameshift	pathogenic
PR177	0.45	62	female	c.(998+1_999-1)_(1176+1_1177-1)del	deletion e9, frameshift	pathogenic	c.(2995+1_2996-1)_(4208+1_4209-1)del	deletion e23-29	pathogenic
PR178	0.81	73	female	c.2787+1G>T	splice donor	pathogenic	c.3188T>G	missense	probably pathogenic
PR179	0.59	49	male	c.3421C>T	nonsense	pathogenic	c.3421C>T	nonsense	pathogenic
PR180	0.44	36	female	c.3421C>T	nonsense	pathogenic	c.3775del	frameshift	pathogenic
PR181	0.42	61	female	c.(2070+1_2071-1)_(2247+1_2248-1)	in frame deletion	pathogenic	c.4182del	frameshift	pathogenic
PR182	0.49	51	female	c.1987G>T	missense	pathogenic	c.3421C>T	nonsense	pathogenic
PR183	0.69	50	female	c.1171A>G	missense	VUS	c.2248-2_2248-1del	inframe deletion	probably pathogenic
PR184	0.91	76	female	c.(2995+1_2996-1)_(4208+1_4209-1)del	deletion e23-29	probably pathogenic	c.4182del	frameshift	pathogenic
PR185	0.71	44	male	c.3340C>T	missense	pathogenic	c.3421C>T	nonsense	pathogenic
PR186	0.55	57	male	c.1132C>T	nonsense	pathogenic	c.3413G>A	missense	pathogenic
PR187	0.61	55	female	c.3421C>T	nonsense	pathogenic	c.3775del	frameshift	pathogenic
PR188	0.68	74	female	c.345G>T	splice mutation	VUS	c.4182del	frameshift	pathogenic
PR189	0.38	57	male	c.3421C>T	nonsense	pathogenic	c.3774dup	frameshift	pathogenic
PR192	0.63	44	male	c.3421C>T	nonsense	pathogenic	c.3775del	frameshift	pathogenic
PR193	0.51	70	male	c.(2995+1_2996-1)_(4208+1_4209-1)del	deletion e23-29	probably pathogenic	c.3421C>T	nonsense	pathogenic
PR194	0.37	51	male	c.1944_1965del	splice acceptor	pathogenic	c.4182delG	frameshift	pathogenic
PR195	0.41	58	male	c.2787+1G>T	splice donor	pathogenic	c.2787+1G>T	splice donor	pathogenic
PR196	0.51	53	male	c.3775del	frameshift	pathogenic	c.3775del	frameshift	pathogenic
PR197	0.38	35	female	c.1171A>G Ê	missense	VUS	c.2787+1G>T	splice donor	pathogenic
PR198	0.44	26	female	c.1338+1G>T	splice donor variant	probably pathogenic	c.3775del	frameshift	pathogenic
PR199	0.58	62	male	c.(2995+1_2996-1)_(4208+1_4209-1)del	deletion e23-29	pathogenic	c.4182del	frameshift	pathogenic
PR200	0.46	64	female	c.3661C>T	missense	pathogenic	c.(2995+1_2996-1)_(4208+1_4209-1)del	deletion e23-29	pathogenic
PR201	0.58	55	female	c.883del	Frameshift	pathogenic	c.2248-2_2248-1del	inframe deletion	probably pathogenic
PR202	0.53	49	male	c.3421C>T	nonsense	pathogenic	c.4114T>G	missense	VUS
PR203	0.63	52	female	c.3421C>T	nonsense	pathogenic	c.(2995+1_2996-1)_(4208+1_4209-1)del	deletion e23-29	pathogenic
PR204	0.37	54	female	c.1937T>C	missense	VUS	c.4182del	frameshift	pathogenic
PR205	0.52	73	male	c.3902C>T	missense	probably pathogenic	c.1-?_4512+?del	large deletion	pathogenic
PR206	0.29	46	female	c.4182del	frameshift	pathogenic	c.4182del	frameshift	pathogenic
PR207	0.43	57	male	c.951C>A	missense	pathogenic	c.3421C>T	nonsense	pathogenic
PR208	0.71	55	female	c.951C>A	missense	pathogenic	c.3421C>T	nonsense	pathogenic
PR209	0.33	25	female	c.3661C>T	missense	pathogenic	c.1338+1G>T	splice donor variant	probably pathogenic
PR210	0.74	54	male	c.3421C>T	nonsense	pathogenic	c.3880_3882del	small inframe delete	VUS
PR211	0.42	63	female	c.3421C>T	nonsense	pathogenic	c.3421C>T	nonsense	pathogenic
PR213	0.40	25	female	c.1944_1965del	splice acceptor	pathogenic	c.3413G>A	missense	pathogenic
PR214	0.38	25	female	c.1517G>A	nonsense	pathogenic	c.2787+1G>T	splice donor	pathogenic
PR215	0.34	55	male	c.1553G>A	missense	pathogenic	c.1553G>A	missense	pathogenic
PR216	0.43	75	male	c.3421C>T	nonsense	pathogenic	c.1171A>G	missense	VUS
PR217	0.31	57	female	c.3775delT	frameshift	pathogenic	c.1-?_4512+?del	large deletion	pathogenic
PR218	0.53	46	female	c.1553G>A	missense	pathogenic	c.1232A>G	missense	VUS
PR219	0.30	51	female	c.3421C>T	nonsense	pathogenic	c.3775del	frameshift	pathogenic
PR220	0.38	34	female	c.2787+1G>T	splice donor	pathogenic

## Sheet: control
DECIPHER_id	PPi_average	Age	Sex
DECIPHER HC002	1.66	53	female
DECIPHER HC005	1.13	63	male
DECIPHER HC009	1.37	48	male
DECIPHER HC011	0.9	71	female
DECIPHER HC012	1.01	66	male
DECIPHER HC014	1.18	62	male
DECIPHER HC015	1.21	77	male
DECIPHER HC016	1.35	73	female
DECIPHER HC017	1.02	60	male
DECIPHER HC018	0.98	68	male
DECIPHER HC019	1.26	65	male
DECIPHER HC021	1.15	67	male
DECIPHER HC026	1.16	69	male
DECIPHER HC046	0.99	72	male
DECIPHER HC060	1.52	66	male
DECIPHER HC061	1.23	55	male
DECIPHER HC062	1.71	55	male
DECIPHER HC063	1.43	70	female
DECIPHER HC064	1.27	52	male
DECIPHER HC065	1.09	62	female
DECIPHER HC066	1.01	64	male
DECIPHER HC067	1.21	39	male
DECIPHER HC068	1.36	49	female
DECIPHER HC069	1.13	31	female
DECIPHER HC070	0.85	55	male
DECIPHER HC071	1.96	54	female
DECIPHER HC072	1.47	60	male
DECIPHER HC074	1.13	71	male
DECIPHER HC075	1.58	52	female
DECIPHER HC077	1.34		male
#53	1	24	female
#54	0.84	28	female
#55	0.93	43	female
#56	0.68	61	female
#57	0.99	27	female
#58	0.74	28	male
#59	0.74	25	female
#60	0.79	36	female
#61	0.68	69	male
#65	0.97	33	female
#67	1.00	28	male
#72	0.99	25	male
#73	0.89	37	female
#23	0.80	57	male
#16	1	27	female
